# Supplementary material for: Carbonyl reductase 1 is a new target to improve the effect of radiotherapy on head and neck squamous cell carcinoma
Source: J Exp Clin Cancer Res. 2018 Oct 30;37:264. doi: 10.1186/s13046-018-0942-9 (PMC6208116; doi:10.1186/s13046-018-0942-9)
Supplement: Supplementary file 2 — Figure S1. HNSCC patients with low CBR1 expression showed a good prognosis. Figure S2. Foci formation assay images. Representative images of the results of clonogenic survival assays. Figure S3. IR with CBR1 inhibition do not induce apoptosis. Figure S4. IR with CBR1 inhibition increases mitotic catastrophe. Figure S5. IR with CBR1 inhibition induce cell cycle arrest in G2/M phase. Figure S6. Scheme of CBR1 gene promoter-luciferase reporter constructs. Figure S7. Confirmation of Nrf2 mRNA expression after IR and siRNA treatment. Figure S8. Mouse image of Figure 6. Supplementary methods and figure legends. (ZIP 1834 kb) [file 13046_2018_942_MOESM2_ESM.zip]

Archive with 2 entries (2 files):
- Additional file 2.pptx
- Additional File 3.docx
